# Supplementary material for: Ambulation Mode Classification of Individuals with Transfemoral Amputation through A-Mode Sonomyography and Convolutional Neural Networks
Source: Sensors (Basel). 2022 Dec 1;22(23):9350. doi: 10.3390/s22239350 (PMC9736589; doi:10.3390/s22239350)
Supplement: Supplementary file 1 [file sensors-22-09350-s001.zip]

Archive with 1 entries (1 files):
- sensors-2041556-supplementary.pdf
